# Supplementary material for: Physiological and transcriptome analyses reveal the photosynthetic response to drought stress in drought-sensitive (Fengjiao) and drought-tolerant (Hanjiao) Zanthoxylum bungeanum cultivars
Source: Front Plant Sci. 2022 Sep 6;13:968714. doi: 10.3389/fpls.2022.968714 (PMC9524374; doi:10.3389/fpls.2022.968714)
Supplement: Supplementary file 1 [file Data_Sheet_1.xlsx]

## Sheet: Supplementary Table 1
Supplementary Table 1. The specific primers for qRT-PCR in Z. bungeanum leaves.
Gene ID	Gene name	5' primer	Tm/ °C	3' pimer	Tm/°C
EVM0084743	SCL14	GATTCATCGGACCCTGTTCTC	58.3	TTGCTATTCTCTCCACTCTCG	54.8
EVM0083644	WRKY33	GAGGAGGAGGTGATGATTTTG	56.1	CATTTCTAGGGTATACGGTGC	54.6
EVM0040043	IDD1	AATCAGAACGAGGAAATGGTG	56.7	AGGGTTGGTTGAGAGACACAA	56.8
EVM0040415	GBF4	TGTCAAACAATCGACGGCCTGATTC	57.1	GAATCAGGCCGTCGATTGTTTGACA	60.3
EVM0061419	BZIP23	ATGAAACAAAAAATGGATGATGGTG	54.7	CACCATCATCCATTTTTTGTTTCAT	58.2
EVM0079582	WRKY6	TCTCTTTATGATGTTCGTCGT	52.4	CTCTTAACCTTTGATTTTCCG	54.3
EVM0066489	WRKY48	TGAAGGTGATAATAAGTGGGG	54.6	AGATTGAGGATGAGTTCGGAG	55.8

## Sheet: Supplementary Table 2
Supplementary Table 2. The top 20 GO terms annotation of figure 6G.
ID	Descrption	Class	Background number	Number	Pvalue	Qvalue
GO:0015979	photosynthesis	Biological Process	504	168	2.0703e-55	4.50705e-52
GO:0005618	cell wall	Cellular Component	887	227	7.93374e-53	2.85615e-50
GO:0030312	external encapsulating structure	Cellular Component	892	227	2.26761e-52	4.08169e-50
GO:0009521	photosystem	Cellular Component	264	114	8.69608e-52	1.04353e-49
GO:0009522	photosystem I	Cellular Component	143	81	1.1938e-48	1.07442e-46
GO:0003824	catalytic activity	Molecular Function	27280	2672	1.41594e-49	1.47541e-46
GO:0044436	thylakoid part	Cellular Component	704	184	2.70808e-44	1.94982e-42
GO:0031224	intrinsic component of membrane	Cellular Component	17877	1907	8.30012e-44	4.98007e-42
GO:0016021	integral component of membrane	Cellular Component	17759	1890	2.68889e-42	1.38286e-40
GO:0016020	membrane	Cellular Component	22307	2262	1.0646e-40	4.7907e-39
GO:0009579	thylakoid	Cellular Component	849	198	9.55518e-40	3.82207e-38
GO:0034357	photosynthetic membrane	Cellular Component	647	167	1.60361e-39	5.773e-38
GO:0071944	cell periphery	Cellular Component	3965	572	9.19031e-39	3.00774e-37
GO:0044425	membrane part	Cellular Component	18658	1943	2.52104e-37	7.56313e-36
GO:0016168	chlorophyll binding	Molecular Function	105	59	2.40725e-36	1.25418e-33
GO:0009765	photosynthesis, light harvesting	Biological Process	101	58	2.58367e-35	2.81232e-32
GO:0019684	photosynthesis, light reaction	Biological Process	256	92	8.41718e-34	6.10807e-31
GO:0071554	cell wall organization or biogenesis	Biological Process	1113	224	2.50112e-33	1.36123e-30
GO:0005975	carbohydrate metabolic process	Biological Process	2853	436	4.36368e-33	1.89995e-30
GO:0000272	polysaccharide catabolic process	Biological Process	353	108	2.77202e-32	1.00578e-29

## Sheet: Supplementary Table 3
Supplementary Table 3. The top 20 GO terms annotation of figure 6H.
ID	Descrption	Class	Background number	Number	Pvalue	Qvalue
GO:0009521	photosystem	Cellular Component	264	150	2.65384e-89	8.41268e-87
GO:0009522	photosystem I	Cellular Component	143	105	4.85732e-80	7.69886e-78
GO:0015979	photosynthesis	Biological Process	504	196	1.2804e-75	2.82969e-72
GO:0044436	thylakoid part	Cellular Component	704	210	8.96137e-61	9.46918e-59
GO:0034357	photosynthetic membrane	Cellular Component	647	197	1.27222e-58	1.00824e-56
GO:0009579	thylakoid	Cellular Component	849	223	8.23968e-54	5.22395e-52
GO:0016168	chlorophyll binding	Molecular Function	105	71	1.3628e-50	1.43094e-47
GO:0009765	photosynthesis, light harvesting	Biological Process	101	67	1.04668e-45	1.15659e-42
GO:0019684	photosynthesis, light reaction	Biological Process	256	98	1.23722e-37	9.11422e-35
GO:0018298	protein-chromophore linkage	Biological Process	112	62	1.11995e-35	6.18772e-33
GO:0005618	cell wall	Cellular Component	887	189	2.7396e-32	1.44742e-30
GO:0030312	external encapsulating structure	Cellular Component	892	189	5.89212e-32	2.66829e-30
GO:0031224	intrinsic component of membrane	Cellular Component	17877	1850	2.09248e-31	8.29144e-30
GO:0009768	photosynthesis, light harvesting in photosystem I	Biological Process	44	37	2.44708e-32	1.08161e-29
GO:0016021	integral component of membrane	Cellular Component	17759	1838	4.60707e-31	1.62271e-29
GO:0042651	thylakoid membrane	Cellular Component	577	140	3.74573e-30	1.1874e-28
GO:0044425	membrane part	Cellular Component	18658	1902	1.01977e-28	2.93879e-27
GO:0009535	chloroplast thylakoid membrane	Cellular Component	520	127	9.4525e-28	2.49704e-26
GO:0055035	plastid thylakoid membrane	Cellular Component	524	127	2.0398e-27	4.97397e-26
GO:0071554	cell wall organization or biogenesis	Biological Process	1113	214	1.9477e-27	7.17402e-25
GO:0071944	cell periphery	Cellular Component	3965	525	9.19058e-26	2.08101e-24

## Sheet: Supplementary Table 4 
Supplementary Table 4. The top 20 GO terms annotion in figure 6I.
ID	Description	Class	Background number	Number	Pvalue	Qvalue
GO:0003824	catalytic activity	Molecular Function	27280	3319	3.51605e-28	5.23188e-25
GO:0016491	oxidoreductase activity	Molecular Function	5343	793	7.9318e-22	5.90126e-19
GO:0051213	dioxygenase activity	Molecular Function	449	117	1.17124e-19	5.80933e-17
GO:0055114	oxidation-reduction process	Biological Process	5383	799	9.25553e-19	2.79887e-15
GO:0009813	flavonoid biosynthetic process	Biological Process	282	79	6.4728e-15	9.78687e-12
GO:0004672	protein kinase activity	Molecular Function	3779	552	7.07981e-14	2.63369e-11
GO:0004674	protein serine/threonine kinase activity	Molecular Function	2504	389	1.25725e-13	3.74157e-11
GO:0016740	transferase activity	Molecular Function	11564	1469	2.41927e-13	5.99978e-11
GO:0009812	flavonoid metabolic process	Biological Process	306	79	7.39014e-13	7.44926e-10
GO:0016773	phosphotransferase activity, alcohol group as acceptor	Molecular Function	4185	591	3.92019e-12	8.3332e-10
GO:0016021	integral component of membrane	Cellular Component	17759	2012	1.55713e-11	6.06828e-09
GO:0031012	extracellular matrix	Cellular Component	51	24	2.26851e-11	6.06828e-09
GO:0031224	intrinsic component of membrane	Cellular Component	17877	2018	6.15635e-11	1.09788e-08
GO:0044710	single-organism metabolic process	Biological Process	11682	1500	2.54995e-11	1.92776e-08
GO:0006063	uronic acid metabolic process	Biological Process	197	55	8.87753e-11	5.36913e-08
GO:0008171	O-methyltransferase activity	Molecular Function	210	55	3.98933e-10	7.42016e-08
GO:0005506	iron ion binding	Molecular Function	1062	181	5.7723e-10	9.54353e-08
GO:0080043	quercetin 3-O-glucosyltransferase activity	Molecular Function	176	48	1.17862e-09	1.59435e-07
GO:0080044	quercetin 7-O-glucosyltransferase activity	Molecular Function	176	48	1.17862e-09	1.59435e-07
GO:0019585	glucuronate metabolic process	Biological Process	194	53	4.58766e-10	1.73414e-07

## Sheet: Supplementary Table 5
Supplementary Table 5. The function annotion of ABA related genes in purple module.
#ID	Symbol	KEGG_annotation	KEGG_pathway_annotation	Swiss_Prot_annotation	F1 FPKM	F2 FPKM	F3 FPKM	F4 FPKM	H1 FPKM	H2 FPKM	H3 FPKM	H4 FPKM
EVM0004250	PYL9	K14496|5.30342e-125|cit:102616358|K14496 abscisic acid receptor PYR/PYL family | (RefSeq) abscisic acid receptor PYL9	MAPK signaling pathway - plant (ko04016);; Plant hormone signal transduction (ko04075)	Abscisic acid receptor PYL9 OS=Arabidopsis thaliana OX=3702 GN=PYL9 PE=1 SV=1	46.6242	32.205	30.3686	17.1387	59.2854	16.2448	24.6688	12.6339
EVM0057346	PYR1	K14496|1.3446e-113|cit:102627725|K14496 abscisic acid receptor PYR/PYL family | (RefSeq) abscisic acid receptor PYR1	MAPK signaling pathway - plant (ko04016);; Plant hormone signal transduction (ko04075)	Abscisic acid receptor PYR1 OS=Arabidopsis thaliana OX=3702 GN=PYR1 PE=1 SV=1	2.2859	1.51278	0.979513	0.406981	2.32359	1.65995	1.10907	0.324955
EVM0086678	PYL4	K14496|2.29893e-103|cic:CICLE_v10012583mg|K14496 abscisic acid receptor PYR/PYL family | (RefSeq) hypothetical protein	MAPK signaling pathway - plant (ko04016);; Plant hormone signal transduction (ko04075)	Abscisic acid receptor PYL4 OS=Arabidopsis thaliana OX=3702 GN=PYL4 PE=1 SV=1	11.9822	3.3673	1.73179	0.750377	31.7916	7.15388	5.48978	1.32473
EVM0056698	PYL4	K14496|7.24495e-102|cic:CICLE_v10012583mg|K14496 abscisic acid receptor PYR/PYL family | (RefSeq) hypothetical protein	MAPK signaling pathway - plant (ko04016);; Plant hormone signal transduction (ko04075)	Abscisic acid receptor PYL4 OS=Arabidopsis thaliana OX=3702 GN=PYL4 PE=1 SV=1	9.28339	2.65681	1.41317	0.401911	18.5367	3.82259	3.1421	0.795728

## Sheet: Supplementary Table 6
Supplementary Table 6. The function annotation of 150 core genes in green module.
ID	Symbol	Type	Swiss_Prot_annotation	KEGG_pathway_annotation
EVM0000323	At4g11680	ST	E3 ubiquitin-protein ligase At4g11680	--
EVM0002778	PME12	ST	Probable pectinesterase/pectinesterase inhibitor 12	--
EVM0003199	MAN7	ST	Mannan endo-1	Fructose and mannose metabolism (ko00051)
EVM0003633	BXL4	ST	Beta-D-xylosidase 4	Amino sugar and nucleotide sugar metabolism (ko00520)
EVM0008400	psbW	ST	Photosystem II reaction center W protein	Photosynthesis (ko00195)
EVM0009151	At2g26730	ST	Probable inactive receptor kinase At2g26730	--
EVM0009800	KRP7	ST	Cyclin-dependent kinase inhibitor 7	--
EVM0010300	EVM0010300	ST	--	--
EVM0011553	CAB-151	ST	Chlorophyll a-b binding protein 151	Photosynthesis - antenna proteins (ko00196)
EVM0011669	LIN	ST	Putative E3 ubiquitin-protein ligase LIN	--
EVM0012024	VIT_19s0014g04930	ST	(-)-germacrene D synthase	Sesquiterpenoid and triterpenoid biosynthesis (ko00909)
EVM0014151	COL7	ST	Zinc finger protein CONSTANS-LIKE 7	--
EVM0014783	LHCB4.3	ST	Chlorophyll a-b binding protein CP29.3	Photosynthesis - antenna proteins (ko00196)
EVM0015044	PIP5K2	ST	Phosphatidylinositol 4-phosphate 5-kinase 2	Inositol phosphate metabolism (ko00562);; Phosphatidylinositol signaling system (ko04070);; Endocytosis (ko04144)
EVM0015311	At1g56130	ST	Probable LRR receptor-like serine/threonine-protein kinase At1g56130	--
EVM0015322	EVM0015322	ST	--	--
EVM0016127	ndhB2	ST	NAD(P)H-quinone oxidoreductase subunit 2 B	--
EVM0017528	TPPD	ST	Probable trehalose-phosphate phosphatase D	Starch and sucrose metabolism (ko00500)
EVM0019172	BGAL3	ST	Beta-galactosidase 3	--
EVM0019606	TBL10	ST	Protein trichome birefringence-like 10	--
EVM0019934	IRX10	ST	Probable beta-1	--
EVM0020182	HIPP05	ST	Heavy metal-associated isoprenylated plant protein 5	--
EVM0021695	At1g61900	ST	Uncharacterized GPI-anchored protein At1g61900	--
EVM0021945	At4g19900	ST	Uncharacterized protein At4g19900	--
EVM0023741	EVM0023741	ST	--	--
EVM0024241	EVM0024241	ST	--	--
EVM0024376	EVM0024376	ST	G2/mitotic-specific cyclin S13-6	--
EVM0025991	At4g04930	ST	Sphingolipid delta(4)-desaturase DES1-like	Sphingolipid metabolism (ko00600)
EVM0026775	HIPP32	ST	Heavy metal-associated isoprenylated plant protein 32	--
EVM0026988	TUBB3	ST	Tubulin beta-3 chain	Phagosome (ko04145)
EVM0028223	PUB26	ST	U-box domain-containing protein 26	--
EVM0028359	EVM0028359	ST	--	--
EVM0028548	FLA17	ST	Fasciclin-like arabinogalactan protein 17	--
EVM0028571	EVM0028571	ST	--	--
EVM0030695	ICR1	ST	Interactor of constitutive active ROPs 1	--
EVM0030729	NDL2	ST	Protein NDL2	--
EVM0031490	FLA2	ST	Fasciclin-like arabinogalactan protein 2	--
EVM0031559	RHM1	ST	Trifunctional UDP-glucose 4	Amino sugar and nucleotide sugar metabolism (ko00520)
EVM0031639	At1g67900	ST	BTB/POZ domain-containing protein At1g67900	--
EVM0032015	KCS19	ST	3-ketoacyl-CoA synthase 19	Fatty acid elongation (ko00062);; Plant-pathogen interaction (ko04626)
EVM0033267	NEK1	ST	Serine/threonine-protein kinase Nek1	--
EVM0033352	PTAC16	ST	Protein plastid transcriptionally active 16	--
EVM0033431	TUBA	ST	Tubulin alpha chain	--
EVM0033499	At2g40270	ST	Inactive receptor-like serine/threonine-protein kinase At2g40270	--
EVM0034747	TBL14	ST	Protein trichome birefringence-like 14	--
EVM0035428	EVM0035428	ST	--	--
EVM0036059	At1g63430	ST	Probable LRR receptor-like serine/threonine-protein kinase At1g63430	--
EVM0036468	VIT_05s0020g01820	ST	CASP-like protein 1E2	--
EVM0036503	At3g53190	ST	Probable pectate lyase 12	Pentose and glucuronate interconversions (ko00040)
EVM0037281	TBL36	ST	Protein trichome birefringence-like 36	--
EVM0037942	PIP1-2	ST	Probable aquaporin PIP1-2	--
EVM0038135	LNG1	ST	Protein LONGIFOLIA 1	--
EVM0038336	DAPB3	ST	Dihydrodipicolinate reductase-like protein CRR1	--
EVM0038789	ROPGEF14	ST	Rop guanine nucleotide exchange factor 14	--
EVM0039379	EVM0039379	ST	--	--
EVM0039622	EVM0039622	ST	Ribonucleoside-diphosphate reductase small chain	Purine metabolism (ko00230);; Pyrimidine metabolism (ko00240);; Glutathione metabolism (ko00480)
EVM0039743	At4g04930	ST	Sphingolipid delta(4)-desaturase DES1-like	Sphingolipid metabolism (ko00600)
EVM0040538	At1g16860	ST	Uncharacterized membrane protein At1g16860	--
EVM0040609	Os08g0237200	ST	Probable mannose-1-phosphate guanylyltransferase 3	Fructose and mannose metabolism (ko00051);; Amino sugar and nucleotide sugar metabolism (ko00520)
EVM0041111	TUBA	ST	Tubulin alpha chain	Phagosome (ko04145)
EVM0041453	EVM0041453	ST	--	--
EVM0041784	SCPL45	ST	Serine carboxypeptidase-like 45	--
EVM0042677	EVM0042677	ST	--	--
EVM0042898	At1g67900	ST	BTB/POZ domain-containing protein At1g67900	--
EVM0043187	COL5	ST	Zinc finger protein CONSTANS-LIKE 5	--
EVM0043714	OPT1	ST	Oligopeptide transporter 1	--
EVM0043766	TBL10	ST	Protein trichome birefringence-like 10	--
EVM0043865	PMR6	ST	Probable pectate lyase 13	Pentose and glucuronate interconversions (ko00040)
EVM0044004	XCP1	ST	Cysteine protease XCP1	--
EVM0044275	At3g47200	ST	UPF0481 protein At3g47200	--
EVM0046185	EVM0046185	ST	--	--
EVM0046324	ROPGEF14	ST	Rop guanine nucleotide exchange factor 14	--
EVM0047556	EVM0047556	ST	--	--
EVM0048258	nep1	ST	Aspartic proteinase nepenthesin-1	--
EVM0049688	EVM0049688	ST	--	--
EVM0050469	GT14	ST	Probable xyloglucan galactosyltransferase GT14	--
EVM0050477	EVM0050477	ST	--	--
EVM0050493	HMGB6	ST	High mobility group B protein 6	--
EVM0050936	BAM1	ST	Leucine-rich repeat receptor-like serine/threonine-protein kinase BAM1	--
EVM0051996	BXL2	ST	Probable beta-D-xylosidase 2	--
EVM0052765	ORP1D	ST	Oxysterol-binding protein-related protein 1D	--
EVM0053899	At5g27670	ST	Probable histone H2A.5	--
EVM0054150	At4g20940	ST	Probable LRR receptor-like serine/threonine-protein kinase At4g20940	--
EVM0054601	AZI1	ST	pEARLI1-like lipid transfer protein 1	--
EVM0055245	CIP7	ST	COP1-interacting protein 7	--
EVM0055325	At1g51440	ST	Phospholipase A1-Igamma3	--
EVM0055841	CSLA2	ST	Glucomannan 4-beta-mannosyltransferase 2	--
EVM0056770	At2g25060	ST	Early nodulin-like protein 1	--
EVM0057026	NAT6	ST	Nucleobase-ascorbate transporter 6	--
EVM0057862	SMT1	ST	Cycloartenol-C-24-methyltransferase	Steroid biosynthesis (ko00100)
EVM0057966	ARAD1	ST	Probable arabinosyltransferase ARAD1	--
EVM0058511	EVM0058511	ST	--	--
EVM0058576	DAPB3	ST	Dihydrodipicolinate reductase-like protein CRR1	--
EVM0058792	LHCB4.2	ST	Chlorophyll a-b binding protein CP29.2	Photosynthesis - antenna proteins (ko00196)
EVM0058966	YSL5	ST	Probable metal-nicotianamine transporter YSL5	--
EVM0058993	BGAL3	ST	Beta-galactosidase 3	--
EVM0059196	EVM0059196	ST	--	Glycosaminoglycan degradation (ko00531)
EVM0061650	ICR1	ST	Interactor of constitutive active ROPs 1	--
EVM0061894	At5g27670	ST	Probable histone H2A.5	--
EVM0062669	At3g09070	ST	UPF0503 protein At3g09070	--
EVM0062841	TIR1	ST	Protein TRANSPORT INHIBITOR RESPONSE 1	Plant hormone signal transduction (ko04075)
EVM0062951	EVM0062951	ST	--	--
EVM0064674	OFUT21	ST	O-fucosyltransferase 21	--
EVM0065165	EVM0065165	ST	Mitochondrial outer membrane protein porin of 34 kDa	--
EVM0065448	BXL4	ST	Beta-D-xylosidase 4	Amino sugar and nucleotide sugar metabolism (ko00520)
EVM0065545	E6	ST	Protein E6	--
EVM0065725	CSLC5	ST	Probable xyloglucan glycosyltransferase 5	--
EVM0065933	EVM0065933	ST	--	--
EVM0066498	TIR1	ST	Protein TRANSPORT INHIBITOR RESPONSE 1	Plant hormone signal transduction (ko04075)
EVM0066527	PXC1	ST	Leucine-rich repeat receptor-like protein kinase PXC1	--
EVM0066969	NEK1	ST	Serine/threonine-protein kinase Nek1	--
EVM0068258	SHT	ST	Spermidine hydroxycinnamoyl transferase	--
EVM0068885	HIPP32	ST	Heavy metal-associated isoprenylated plant protein 32	--
EVM0070683	CRRSP60	ST	Cysteine-rich repeat secretory protein 60	--
EVM0071207	EVM0071207	ST	--	--
EVM0072963	LHCA4	ST	Chlorophyll a-b binding protein 4	Photosynthesis - antenna proteins (ko00196)
EVM0073134	TUBB1	ST	Tubulin beta-1 chain	Phagosome (ko04145)
EVM0073283	CDR1	ST	Aspartic proteinase CDR1	--
EVM0074245	PGDH3	ST	D-3-phosphoglycerate dehydrogenase 3	Glycine, serine and threonine metabolism (ko00260);; Cysteine and methionine metabolism (ko00270);; Carbon metabolism (ko01200);; Biosynthesis of amino acids (ko01230)
EVM0075534	RHM1	ST	Trifunctional UDP-glucose 4	Amino sugar and nucleotide sugar metabolism (ko00520)
EVM0076071	EVM0076071	ST	--	--
EVM0076412	At1g56130	ST	Probable LRR receptor-like serine/threonine-protein kinase At1g56130	--
EVM0080190	NPSN11	ST	Novel plant SNARE 11	--
EVM0081630	CAT5	ST	Cationic amino acid transporter 5	--
EVM0082476	At5g01610	ST	Uncharacterized protein At5g01610	--
EVM0085125	EVM0085125	ST	--	--
EVM0086073	AS	ST	Hydroquinone glucosyltransferase	--
EVM0086348	EVM0086348	ST	Histone H3.2	--
EVM0086782	GT14	ST	Probable xyloglucan galactosyltransferase GT14	--
EVM0086975	NDL2	ST	Protein NDL2	--
EVM0087274	PM19L	ST	Membrane protein PM19L	--
EVM0089800	RNR1	ST	Ribonucleoside-diphosphate reductase large subunit	Purine metabolism (ko00230);; Pyrimidine metabolism (ko00240);; Glutathione metabolism (ko00480)
EVM0093378	KRP7	ST	Cyclin-dependent kinase inhibitor 7	--
EVM0093739	Bp10	ST	L-ascorbate oxidase homolog	--
EVM0093758	NAT6	ST	Nucleobase-ascorbate transporter 6	--
EVM0094654	SS	ST	Sucrose synthase	Starch and sucrose metabolism (ko00500)
EVM0094937	At4g18596	ST	Pollen-specific protein-like At4g18596	--
EVM0095369	At1g04680	ST	Probable pectate lyase 1	Pentose and glucuronate interconversions (ko00040)
EVM0095971	EVM0095971	ST	--	--
EVM0096824	EDA2	ST	Probable serine protease EDA2	--
Zanthoxylum_bungeanum_newGene_10526	NewGene_10526	ST	--	--
EVM0000672	BHLH14	TF	Transcription factor bHLH14	--
EVM0026942	NAC071	TF	NAC domain-containing protein 71	--
EVM0028500	GL3	ST	GLABRA 3	--
EVM0031655	MYB124	TF	Transcription factor MYB124	--
EVM0051506	MYBS1	TF	Transcription factor SRM1	--
EVM0061386	BHLH14	TF	Transcription factor bHLH14	--
EVM0084130	BHLH14	TF	Transcription factor bHLH14	--
EVM0092948	BHLH63	TF	Transcription factor bHLH63	--
EVM0096301	NAC071	TF	NAC domain-containing protein 71	--
Note: TF indicates the gene encoding trancription factor. ST indicates the structure gene.

## Sheet: Supplementary Table 7
Supplementary Table 7. The function annotation of 150 core genes in purple module.
ID	Symbol	Type	Swiss_Prot_annotation	KEGG_pathway
EVM0000121	At1g01540	ST	Probable serine/threonine-protein kinase At1g01540	--
EVM0000780	GPAT8	ST	Probable glycerol-3-phosphate acyltransferase 8	Glycerolipid metabolism (ko00561);; Glycerophospholipid metabolism (ko00564)
EVM0001243	TMKL1	ST	Putative kinase-like protein TMKL1	--
EVM0001723	PSAN	ST	Photosystem I reaction center subunit N	Photosynthesis (ko00195)
EVM0002122	LNG1	ST	Protein LONGIFOLIA 1	--
EVM0002245	TBL43	ST	Protein trichome birefringence-like 43	--
EVM0002878	UGE1	ST	Bifunctional UDP-glucose 4-epimerase and UDP-xylose 4-epimerase 1	Galactose metabolism (ko00052);; Amino sugar and nucleotide sugar metabolism (ko00520)
EVM0003424	At5g13980	ST	Probable alpha-mannosidase At5g13980	Other glycan degradation (ko00511)
EVM0004661	EVM0004661	ST	--	--
EVM0004780	LNG1	ST	Protein LONGIFOLIA 1	--
EVM0004914	PSAN	ST	Photosystem I reaction center subunit N	Photosynthesis (ko00195)
EVM0004928	IRKI	ST	IRK-interacting protein	--
EVM0005899	CYP90B1	ST	Cytochrome P450 90B1	Brassinosteroid biosynthesis (ko00905)
EVM0006039	EVM0006039	ST	--	Base excision repair (ko03410)
EVM0006205	PAE10	ST	Pectin acetylesterase 10	--
EVM0006406	UGT74E1	ST	UDP-glycosyltransferase 74E1	--
EVM0006757	EVM0006757	ST	--	Base excision repair (ko03410)
EVM0006767	PME54	ST	Probable pectinesterase/pectinesterase inhibitor 54	Pentose and glucuronate interconversions (ko00040)
EVM0009184	AKT1	ST	Potassium channel AKT1	--
EVM0009941	PIP1-3	ST	Aquaporin PIP1-3	--
EVM0010053	WAV3	ST	E3 ubiquitin-protein ligase WAV3	--
EVM0010492	EVM0010492	ST	--	--
EVM0010678	At5g10770	ST	Aspartyl protease family protein At5g10770	--
EVM0011949	EVM0011949	ST	--	--
EVM0012810	EVM0012810	ST	--	--
EVM0014069	PSBT	ST	Photosystem II 5 kDa protein	--
EVM0015806	CUT1	ST	3-ketoacyl-CoA synthase 6	Fatty acid elongation (ko00062);; Plant-pathogen interaction (ko04626)
EVM0016511	At1g68410	ST	Probable protein phosphatase 2C 15	--
EVM0017614	LNG1	ST	Protein LONGIFOLIA 1	--
EVM0017951	At3g28040	ST	Probably inactive leucine-rich repeat receptor-like protein kinase At3g28040	--
EVM0019653	CHLH	ST	Magnesium-chelatase subunit ChlH	Porphyrin and chlorophyll metabolism (ko00860)
EVM0019747	BHLH44	TF	Transcription factor bHLH44	--
EVM0020024	PME54	ST	Probable pectinesterase/pectinesterase inhibitor 54	Pentose and glucuronate interconversions (ko00040)
EVM0020152	PUB10	ST	U-box domain-containing protein 10	--
EVM0020987	HEMA1	ST	Glutamyl-tRNA reductase 1	Porphyrin and chlorophyll metabolism (ko00860)
EVM0021762	HPTG1	ST	Hydroxyproline O-galactosyltransferase HPGT1	--
EVM0022076	At4g15545	ST	Uncharacterized protein At4g15545	--
EVM0022309	GPAT8	ST	Probable glycerol-3-phosphate acyltransferase 8	Glycerolipid metabolism (ko00561);; Glycerophospholipid metabolism (ko00564)
EVM0022822	CYP26-2	ST	Peptidyl-prolyl cis-trans isomerase CYP26-2	--
EVM0023370	PSAN	ST	Photosystem I reaction center subunit N	Photosynthesis (ko00195)
EVM0024447	SELMODRAFT_444075	ST	Inactive protein kinase SELMODRAFT_444075	--
EVM0024497	IAA14	ST	Auxin-responsive protein IAA14	Plant hormone signal transduction (ko04075)
EVM0024754	TKT2	ST	Probable 1-deoxy-D-xylulose-5-phosphate synthase	Thiamine metabolism (ko00730);; Terpenoid backbone biosynthesis (ko00900)
EVM0025391	SAUR50	ST	Auxin-responsive protein SAUR50	Plant hormone signal transduction (ko04075)
EVM0025664	PORA	ST	Protochlorophyllide reductase	Porphyrin and chlorophyll metabolism (ko00860)
EVM0026602	At4g15545	ST	Uncharacterized protein At4g15545	--
EVM0026688	At4g27700	ST	Rhodanese-like domain-containing protein 14	--
EVM0027337	TBL14	ST	Protein trichome birefringence-like 14	--
EVM0028855	EVM0028855	ST	--	--
EVM0030918	FAD7	ST	Omega-3 fatty acid desaturase	--
EVM0031532	MAP65-1	ST	65-kDa microtubule-associated protein 1	--
EVM0032119	GUN4	ST	Tetrapyrrole-binding protein	--
EVM0032310	At4g23740	ST	Probable inactive receptor kinase At4g23740	--
EVM0032538	AGP14	ST	Arabinogalactan protein 14	--
EVM0032630	PSBQ2	ST	Oxygen-evolving enhancer protein 3-2	Photosynthesis (ko00195)
EVM0033843	EVM0033843	ST	--	--
EVM0033862	EVM0033862	ST	--	--
EVM0034657	CHLH	ST	Magnesium-chelatase subunit ChlH	Porphyrin and chlorophyll metabolism (ko00860)
EVM0034761	EVM0034761	ST	--	--
EVM0034830	FKBP16-3	ST	Peptidyl-prolyl cis-trans isomerase FKBP16-3	--
EVM0035159	RGLG2	ST	E3 ubiquitin-protein ligase RGLG2	--
EVM0035571	EXPA4	ST	Expansin-A4	--
EVM0035928	TULP3	ST	Tubby-like F-box protein 3	--
EVM0036131	FAD7	ST	Omega-3 fatty acid desaturase	--
EVM0036355	SELMODRAFT_444075	ST	Inactive protein kinase SELMODRAFT_444075	--
EVM0036600	CAB8	ST	Chlorophyll a-b binding protein 8	Photosynthesis - antenna proteins (ko00196)
EVM0036741	RPPL1	ST	Putative disease resistance RPP13-like protein 1	--
EVM0036902	ETO1	ST	Ethylene-overproduction protein 1	--
EVM0037968	IMK2	ST	Probably inactive leucine-rich repeat receptor-like protein kinase IMK2	--
EVM0038114	EVM0038114	ST	--	--
EVM0038995	RKL1	ST	Probable inactive receptor kinase At1g48480	--
EVM0039045	APG	ST	GDSL esterase/lipase APG	--
EVM0039315	At4g23740	ST	Probable inactive receptor kinase At4g23740	--
EVM0040016	At1g64390	ST	Endoglucanase 6	Starch and sucrose metabolism (ko00500)
EVM0040696	EVM0040696	ST	--	--
EVM0040975	EVM0040975	ST	--	--
EVM0042013	PHL1	ST	Protein PHR1-LIKE 1	--
EVM0042048	PIX7	ST	Probable serine/threonine-protein kinase PIX7	--
EVM0044183	TBL25	ST	Protein trichome birefringence-like 25	--
EVM0044425	PME61	ST	Probable pectinesterase/pectinesterase inhibitor 61	--
EVM0045999	COL16	ST	Zinc finger protein CONSTANS-LIKE 16	--
EVM0046589	PME61	ST	Probable pectinesterase/pectinesterase inhibitor 61	--
EVM0048650	IQD1	ST	Protein IQ-DOMAIN 1	--
EVM0048662	CYP26-2	ST	Peptidyl-prolyl cis-trans isomerase CYP26-2	--
EVM0048677	At1g64390	ST	Endoglucanase 6	Starch and sucrose metabolism (ko00500)
EVM0049392	AVT1C	ST	Amino acid transporter AVT1C	--
EVM0050126	EVM0050126	ST	--	--
EVM0050515	EXPA8	ST	Expansin-A8	--
EVM0050583	KIN4A	ST	Kinesin-like protein KIN-4A	--
EVM0052430	RGI3	ST	LRR receptor-like serine/threonine-protein kinase	--
EVM0053366	1 SV=1	ST	Acyl-lipid (9-3)-desaturase	--
EVM0054915	GSVIVT	ST	Probable polygalacturonase	--
EVM0057103	CHLH	ST	Magnesium-chelatase subunit ChlH	Porphyrin and chlorophyll metabolism (ko00860)
EVM0057178	UGT78D2	ST	UDP-glycosyltransferase 78D2	Anthocyanin biosynthesis (ko00942)
EVM0057235	EVM0057235	ST	--	--
EVM0057379	QUA2	ST	Probable pectin methyltransferase QUA2	--
EVM0058022	WAV3	ST	E3 ubiquitin-protein ligase WAV3	--
EVM0058062	BHLH63	TF	Transcription factor bHLH63	--
EVM0058064	YAB1	ST	Axial regulator YABBY 1	--
EVM0059085	At5g13980	ST	Probable alpha-mannosidase At5g13980	Other glycan degradation (ko00511)
EVM0059377	FKBP16-3	ST	Peptidyl-prolyl cis-trans isomerase FKBP16-3	--
EVM0059456	At5g38990	ST	Probable receptor-like protein kinase At5g38990	--
EVM0059520	EVM0059520	ST	--	--
EVM0059974	TIP1-1	ST	Aquaporin TIP1-1	--
EVM0060469	EVM0060469	ST	--	--
EVM0060761	At2g26850	ST	F-box protein At2g26850	--
EVM0061036	BHLH48	TF	Transcription factor bHLH48	--
EVM0061482	EXL7	ST	Protein EXORDIUM-like 7	--
EVM0064074	CERBERUS	ST	Putative E3 ubiquitin-protein ligase LIN-1	--
EVM0064105	EVM0064105	ST	--	--
EVM0064200	EVM0064200	ST	--	--
EVM0065075	NDL1	ST	Protein NDL1	--
EVM0066354	PCMP-H11	ST	Pentatricopeptide repeat-containing protein At1g31920	--
EVM0067520	WRKY50	TF	Probable WRKY transcription factor 50	--
EVM0067845	ALDH3F1	ST	Aldehyde dehydrogenase family 3 member F1	Glycolysis / Gluconeogenesis (ko00010);; Ascorbate and aldarate metabolism (ko00053);; Fatty acid degradation (ko00071);; Valine, leucine and isoleucine degradation (ko00280);; Lysine degradation (ko00310);; Arginine and proline metabolism (ko00330);; Histidine metabolism (ko00340);; Tryptophan metabolism (ko00380);; beta-Alanine metabolism (ko00410);; Glycerolipid metabolism (ko00561);; Pyruvate…
EVM0068586	ROD1	ST	Phosphatidylcholine:diacylglycerol cholinephosphotransferase 1	--
EVM0069668	At2g05160	ST	Zinc finger CCCH domain-containing protein 18	--
EVM0070548	LRX4	ST	Leucine-rich repeat extensin-like protein 4	--
EVM0071735	CRD1	ST	Magnesium-protoporphyrin IX monomethyl ester [oxidative] cyclase	Porphyrin and chlorophyll metabolism (ko00860)
EVM0072450	EVM0072450	ST	--	--
EVM0073670	RGI3	ST	LRR receptor-like serine/threonine-protein kinase	--
EVM0074393	ZFP8	ST	Zinc finger protein 8	--
EVM0074796	PSAF	ST	Photosystem I reaction center subunit III	Photosynthesis (ko00195)
EVM0075816	COL16	ST	Zinc finger protein CONSTANS-LIKE 16	--
EVM0076902	GSVIVT	ST	Probable polygalacturonase	--
EVM0078154	EVM0078154	ST	--	--
EVM0080067	INV*DC4	ST	Beta-fructofuranosidase, soluble isoenzyme I	Galactose metabolism (ko00052);; Starch and sucrose metabolism (ko00500)
EVM0080368	EVM0080368	ST	--	--
EVM0080378	GUN4	ST	Tetrapyrrole-binding protein	--
EVM0080775	TMKL1	ST	Putative kinase-like protein TMKL1	--
EVM0081015	FAD7	ST	Omega-3 fatty acid desaturase	--
EVM0081629	TMK1	ST	Receptor protein kinase TMK1	--
EVM0082682	EVM0082682	ST	--	--
EVM0084646	YSL1	ST	Metal-nicotianamine transporter YSL1	--
EVM0086131	BAG1	ST	BAG family molecular chaperone regulator 1	--
EVM0086636	PSAF	ST	Photosystem I reaction center subunit III	Photosynthesis (ko00195)
EVM0086640	CAB13	ST	Chlorophyll a-b binding protein 13	Photosynthesis - antenna proteins (ko00196)
EVM0087020	GUN4	ST	Tetrapyrrole-binding protein	--
EVM0087981	PICBP	ST	Calmodulin binding protein PICBP	--
EVM0088668	PPT2	ST	Phosphoenolpyruvate/phosphate translocator 2	--
EVM0090150	At3g28050	ST	WAT1-related protein At3g28050	--
EVM0090410	At2g05160	ST	Zinc finger CCCH domain-containing protein 18	--
EVM0090421	ABCG32	ST	ABC transporter G family member 32	--
EVM0090603	EVM0090603	ST	--	--
EVM0090860	EVM0090860	ST	--	--
EVM0091772	At1g14390	ST	Probable LRR receptor-like serine/threonine-protein kinase At1g14390	--
EVM0092016	EXL7	ST	Protein EXORDIUM-like 7	--
EVM0092301	At3g28040	ST	Probably inactive leucine-rich repeat receptor-like protein kinase At3g28040	--
EVM0092665	AP2-7	TF	Ethylene-responsive transcription factor AP2-7	--
EVM0096300	PIP1-3	ST	Aquaporin PIP1-3	--
Note: TF indicates the gene encoding trancription factor. ST indicates the structure gene.

## Sheet: Supplementary Table 8
Supplementary Table 8. The function annotation of 150 core genes in cyan module.
ID	Symbol	Type	Degree	Swiss_Prot_annotation	KEGG_pathway
EVM0000709	FBA3	ST	93	Fructose-bisphosphate aldolase 3, chloroplastic	Glycolysis / Gluconeogenesis (ko00010);; Pentose phosphate pathway (ko00030);; Fructose and mannose metabolism (ko00051);; Carbon fixation in photosynthetic organisms (ko00710);; Carbon metabolism (ko01200);; Biosynthesis of amino acids (ko01230)
EVM0001561	BCB	ST	98	Blue copper protein	--
EVM0002941	Cl-PT1b	ST	84	Coumarin 8-geranyltransferase 1b, chloroplastic	--
EVM0004385	NDT2	ST	85	Nicotinamide adenine dinucleotide transporter 2, mitochondrial	--
EVM0005401	SS	ST	83	Sucrose synthase	Starch and sucrose metabolism (ko00500)
EVM0005934	LRK10L-2.4	ST	71	LEAF RUST 10 DISEASE-RESISTANCE LOCUS RECEPTOR-LIKE PROTEIN KINASE-like 2.4	--
EVM0006059	CLPD	ST	85	Chaperone protein ClpD, chloroplastic	--
EVM0007101	MO2	ST	81	Monooxygenase 2	--
EVM0007177	METK1	ST	84	S-adenosylmethionine synthase 1	Cysteine and methionine metabolism (ko00270);; Biosynthesis of amino acids (ko01230)
EVM0007344	ICME	ST	79	Isoprenylcysteine alpha-carbonyl methylesterase ICME	Terpenoid backbone biosynthesis (ko00900)
EVM0007546	CXE17	ST	88	Probable carboxylesterase 17	--
EVM0007948	CYP73A11	ST	81	Trans-cinnamate 4-monooxygenase	Ubiquinone and other terpenoid-quinone biosynthesis (ko00130);; Phenylpropanoid biosynthesis (ko00940);; Flavonoid biosynthesis (ko00941);; Stilbenoid, diarylheptanoid and gingerol biosynthesis (ko00945)
EVM0008057	PI4KG7	ST	93	Phosphatidylinositol 4-kinase gamma 7	--
EVM0009894	RBK1	ST	78	Receptor-like cytosolic serine/threonine-protein kinase RBK1	--
EVM0010386	HSPRO2	ST	73	Nematode resistance protein-like HSPRO2	--
EVM0011723	UGT709C2	ST	77	7-deoxyloganetic acid glucosyltransferase	--
EVM0012476	LRR2	ST	86	Leucine-rich repeat protein 2	--
EVM0013028	HSP26-A	ST	85	Probable glutathione S-transferase	Glutathione metabolism (ko00480)
EVM0013147	CAR1	ST	83	Protein C2-DOMAIN ABA-RELATED 1	--
EVM0013666	CjBAp12	ST	87	EG45-like domain containing protein	--
EVM0014038	HSP26-A	ST	75	Probable glutathione S-transferase	Glutathione metabolism (ko00480)
EVM0014316	EVM0014316	ST	81	Pathogenesis-related protein PR-4B	--
EVM0017300	VIT1	ST	93	Vacuolar iron transporter 1	--
EVM0017376	PMAT1	ST	85	Phenolic glucoside malonyltransferase 1	--
EVM0017387	EVM0017387	ST	84	Pathogen-related protein	--
EVM0017595	UGT89A2	ST	76	UDP-glycosyltransferase 89A2	--
EVM0018399	4CLL9	ST	78	4-coumarate--CoA ligase-like 9	Ubiquinone and other terpenoid-quinone biosynthesis (ko00130);; Phenylpropanoid biosynthesis (ko00940)
EVM0018492	EVM0018492	ST	89	--	--
EVM0019955	PARC	ST	83	Probable glutathione S-transferase parC	Glutathione metabolism (ko00480)
EVM0023560	CRK25	ST	88	Cysteine-rich receptor-like protein kinase 25	--
EVM0023566	At3g27390	ST	79	Uncharacterized membrane protein At3g27390	--
EVM0024059	EVM0024059	ST	80	Pathogenesis-related protein PR-4B	--
EVM0024730	DRP1E	ST	87	Dynamin-related protein 1E	--
EVM0025651	ICME	ST	81	Isoprenylcysteine alpha-carbonyl methylesterase ICME	Terpenoid backbone biosynthesis (ko00900)
EVM0026505	ACO1	ST	73	1-aminocyclopropane-1-carboxylate oxidase	Cysteine and methionine metabolism (ko00270)
EVM0027510	NPF2.10	ST	78	Protein NRT1/ PTR FAMILY 2.10	--
EVM0027995	EVM0027995	ST	82	Tropinone reductase-like 2	--
EVM0028130	CYP73A11	ST	85	Trans-cinnamate 4-monooxygenase	Ubiquinone and other terpenoid-quinone biosynthesis (ko00130);; Phenylpropanoid biosynthesis (ko00940);; Flavonoid biosynthesis (ko00941);; Stilbenoid, diarylheptanoid and gingerol biosynthesis (ko00945)
EVM0028258	BRG3	ST	73	Probable BOI-related E3 ubiquitin-protein ligase 3	--
EVM0029700	SNL2	ST	87	Paired amphipathic helix protein Sin3-like 2	--
EVM0029869	AMT2	ST	78	Ammonium transporter 2	--
EVM0030607	CAD	ST	84	Probable mannitol dehydrogenase	--
EVM0032408	PMP22	ST	89	Peroxisomal membrane protein PMP22	Peroxisome (ko04146)
EVM0032557	TPP2	ST	87	Probable thylakoidal processing peptidase 2, chloroplastic	Protein export (ko03060)
EVM0033198	LIGB	ST	90	Extradiol ring-cleavage dioxygenase	Betalain biosynthesis (ko00965)
EVM0033359	At5g24760	ST	83	Alcohol dehydrogenase-like 6	Glycolysis / Gluconeogenesis (ko00010);; Fatty acid degradation (ko00071);; Tyrosine metabolism (ko00350)
EVM0034619	BAC2	ST	90	Mitochondrial arginine transporter BAC2	--
EVM0034908	GNS1	ST	80	Glucan endo-1,3-beta-glucosidase, basic isoform	--
EVM0034921	At4g24160	ST	71	1-acylglycerol-3-phosphate O-acyltransferase	--
EVM0035541	CYP71A1	ST	76	Cytochrome P450 71A1	--
EVM0036373	PUB35	ST	82	U-box domain-containing protein 35	--
EVM0036803	EVM0036803	ST	85	Inhibitor of trypsin and hageman factor	--
EVM0037320	MO2	ST	76	Monooxygenase 2	--
EVM0037564	PTI1	ST	85	Pto-interacting protein 1	Plant-pathogen interaction (ko04626)
EVM0037624	SSII-1	ST	75	Soluble starch synthase 2-1, chloroplastic/amyloplastic	Starch and sucrose metabolism (ko00500)
EVM0039798	GGPS	ST	78	Geranylgeranyl pyrophosphate synthase, chloroplastic	--
EVM0039956	At4g33300	ST	83	Probable disease resistance protein At4g33300	--
EVM0040043	IDD1	TF	91	Protein indeterminate-domain 1	--
EVM0040415	GBF4	TF	84	G-box-binding factor 4	Plant hormone signal transduction (ko04075)
EVM0041896	CPK32	ST	91	Calcium-dependent protein kinase 32	Plant-pathogen interaction (ko04626)
EVM0044048	Cht4	ST	90	Chitinase 4	Amino sugar and nucleotide sugar metabolism (ko00520)
EVM0044117	EVM0044117	ST	80	--	--
EVM0044977	LRR2	ST	74	Leucine-rich repeat protein 2	--
EVM0045068	EVM0045068	ST	85	--	--
EVM0045828	EVM0045828	ST	90	Basic secretory protease (Fragments)	--
EVM0046407	Cl-PT1b	ST	87	Coumarin 8-geranyltransferase 1b, chloroplastic	--
EVM0046544	ABCG34	ST	78	ABC transporter G family member 34	--
EVM0046721	BBR	ST	92	E3 ubiquitin ligase BIG BROTHER-related	--
EVM0048633	TPPJ	ST	76	Probable trehalose-phosphate phosphatase J	Starch and sucrose metabolism (ko00500)
EVM0049136	UGT709C2	ST	76	7-deoxyloganetic acid glucosyltransferase	--
EVM0049213	At5g02620	ST	83	Ankyrin repeat-containing protein At5g02620	--
EVM0050096	APS1	ST	77	ATP sulfurylase 1, chloroplastic	Purine metabolism (ko00230);; Monobactam biosynthesis (ko00261);; Selenocompound metabolism (ko00450);; Sulfur metabolism (ko00920)
EVM0050887	HIPP39	ST	85	Heavy metal-associated isoprenylated plant protein 39	--
EVM0051126	At5g38780	ST	92	Probable S-adenosylmethionine-dependent methyltransferase At5g38780	--
EVM0051344	OBAP1A	ST	80	Oil body-associated protein 1A	--
EVM0051570	BCB	ST	94	Blue copper protein	--
EVM0051584	CYP76B6	ST	83	Geraniol 8-hydroxylase	--
EVM0052349	AOR	ST	77	NADPH-dependent alkenal/one oxidoreductase, chloroplastic	--
EVM0053055	UGT709C2	ST	90	7-deoxyloganetic acid glucosyltransferase	--
EVM0053178	GAPN	ST	83	NADP-dependent glyceraldehyde-3-phosphate dehydrogenase	Glycolysis / Gluconeogenesis (ko00010);; Pentose phosphate pathway (ko00030);; Carbon metabolism (ko01200)
EVM0053710	FAO2	ST	92	Long-chain-alcohol oxidase FAO2	--
EVM0053874	UGT43	ST	81	UDP-glycosyltransferase 43	--
EVM0054252	LIGB	ST	89	Extradiol ring-cleavage dioxygenase	Betalain biosynthesis (ko00965)
EVM0054280	EVM0054280	ST	76	Major allergen Pru ar 1	--
EVM0055105	EVM0055105	ST	95	--	--
EVM0055441	ITN1	ST	94	Ankyrin repeat-containing protein ITN1	--
EVM0056009	EVM0056009	ST	95	--	--
EVM0057033	IKU2	ST	63	Receptor-like protein kinase HAIKU2	--
EVM0057324	RKF1	ST	78	Probable LRR receptor-like serine/threonine-protein kinase RFK1	--
EVM0058099	EVM0058099	ST	78	Major allergen Pru ar 1	--
EVM0058158	GLCAT14B	ST	94	Beta-glucuronosyltransferase GlcAT14B	--
EVM0058589	At1g16350	ST	72	Inosine-5&apos	Purine metabolism (ko00230)
EVM0058838	HPD	ST	88	4-hydroxyphenylpyruvate dioxygenase	Ubiquinone and other terpenoid-quinone biosynthesis (ko00130);; Tyrosine metabolism (ko00350);; Phenylalanine metabolism (ko00360)
EVM0059852	EVM0059852	ST	72	--	--
EVM0061419	BZIP23	TF	83	Basic leucine zipper 23	--
EVM0061514	MED26B	ST	72	Probable mediator of RNA polymerase II transcription subunit 26b	--
EVM0061553	EVM0061553	ST	87	--	--
EVM0063678	At5g24760	ST	83	Alcohol dehydrogenase-like 6	Glycolysis / Gluconeogenesis (ko00010);; Fatty acid degradation (ko00071);; Tyrosine metabolism (ko00350)
EVM0064267	CLPD	ST	93	Chaperone protein ClpD, chloroplastic	--
EVM0065770	EVM0065770	ST	71	--	--
EVM0066181	CXE2	ST	90	Probable carboxylesterase 2	--
EVM0066292	PPC6-7	ST	88	Probable protein phosphatase 2C 73	--
EVM0066489	WRKY48	TF	76	Probable WRKY transcription factor 48	--
EVM0066619	AHL17	ST	81	AT-hook motif nuclear-localized protein 17	--
EVM0068034	RABC2A	ST	80	Ras-related protein RABC2a	--
EVM0068917	PROC	ST	82	Pyrroline-5-carboxylate reductase	Arginine and proline metabolism (ko00330);; Biosynthesis of amino acids (ko01230)
EVM0069564	MKP1	ST	83	Protein-tyrosine-phosphatase MKP1	--
EVM0069629	EXO70B1	ST	79	Exocyst complex component EXO70B1	--
EVM0069914	SAP4	ST	75	Zinc finger A20 and AN1 domain-containing stress-associated protein 4	--
EVM0070436	ABA3	ST	82	Molybdenum cofactor sulfurase	Folate biosynthesis (ko00790)
EVM0071702	MKP1	ST	93	Protein-tyrosine-phosphatase MKP1	--
EVM0072573	4CLL9	ST	86	4-coumarate--CoA ligase-like 9	Ubiquinone and other terpenoid-quinone biosynthesis (ko00130);; Phenylpropanoid biosynthesis (ko00940)
EVM0074619	SSL7	ST	71	Protein STRICTOSIDINE SYNTHASE-LIKE 7	--
EVM0076175	APX2	ST	86	L-ascorbate peroxidase 2, cytosolic	Ascorbate and aldarate metabolism (ko00053);; Glutathione metabolism (ko00480)
EVM0077768	At3g26840	ST	80	Acyltransferase-like protein At3g26840, chloroplastic	--
EVM0078668	APS1	ST	84	ATP sulfurylase 1, chloroplastic	Purine metabolism (ko00230);; Monobactam biosynthesis (ko00261);; Selenocompound metabolism (ko00450);; Sulfur metabolism (ko00920)
EVM0079582	WRKY6	TF	88	WRKY transcription factor 6	--
EVM0079657	EVM0079657	ST	78	--	--
EVM0079739	UGT709C2	ST	90	7-deoxyloganetic acid glucosyltransferase	--
EVM0079778	DIR1	ST	88	Putative lipid-transfer protein DIR1	--
EVM0080386	STP13	ST	85	Sugar transport protein 13	--
EVM0081842	At4g33300	ST	80	Probable disease resistance protein At4g33300	--
EVM0081859	EVM0081859	ST	91	--	--
EVM0082604	At5g24760	ST	81	Alcohol dehydrogenase-like 6	Glycolysis / Gluconeogenesis (ko00010);; Fatty acid degradation (ko00071);; Tyrosine metabolism (ko00350)
EVM0083644	WRKY33	TF	76	Probable WRKY transcription factor 33	MAPK signaling pathway - plant (ko04016);; Plant-pathogen interaction (ko04626)
EVM0084381	EVM0084381	ST	75	--	--
EVM0084743	SCL14	TF	88	Scarecrow-like protein 14	--
EVM0084817	ACO1	ST	84	1-aminocyclopropane-1-carboxylate oxidase	Cysteine and methionine metabolism (ko00270)
EVM0086262	BI-1	ST	85	Bax inhibitor 1	--
EVM0089238	3MMP	ST	79	Metalloendoproteinase 3-MMP	--
EVM0089520	EVM0089520	ST	87	Major allergen Pru ar 1	--
EVM0089867	UGT89B1	ST	79	UDP-glycosyltransferase 89B1	--
EVM0090529	EIN3	ST	86	Protein ETHYLENE INSENSITIVE 3	MAPK signaling pathway - plant (ko04016);; Plant hormone signal transduction (ko04075)
EVM0090580	Os06g0717800	ST	95	Probable protein phosphatase 2C 60	--
EVM0091754	EVM0091754	ST	79	Basic secretory protease (Fragments)	--
EVM0092108	At5g01750	ST	82	Protein LURP-one-related 15	--
EVM0092158	MO2	ST	86	Monooxygenase 2	--
EVM0093366	WAKL9	ST	85	Wall-associated receptor kinase-like 9	--
EVM0094060	MKK2	ST	94	Mitogen-activated protein kinase kinase 2	MAPK signaling pathway - plant (ko04016)
EVM0094161	EVM0094161	ST	88	--	--
EVM0094971	At1g26690	ST	86	Transmembrane emp24 domain-containing protein p24delta9	--
EVM0096035	INVC	ST	73	Alkaline/neutral invertase C, mitochondrial	--
EVM0097177	VIP4	ST	82	Protein LEO1 homolog	--
Zanthoxylum_bungeanum_newGene_12510	NewGene_12510	ST	90	--	--
Zanthoxylum_bungeanum_newGene_19684	NewGene_19684	ST	83	--	--
Zanthoxylum_bungeanum_newGene_2405	NewGene_2405	ST	91	--	--
Zanthoxylum_bungeanum_newGene_2991	PAO	ST	79	Pheophorbide a oxygenase, chloroplastic	Porphyrin and chlorophyll metabolism (ko00860)
Zanthoxylum_bungeanum_newGene_5263	PAO	ST	78	Pheophorbide a oxygenase, chloroplastic	Porphyrin and chlorophyll metabolism (ko00860)
Zanthoxylum_bungeanum_newGene_5977	NewGene_5977	ST	79	--	--
Zanthoxylum_bungeanum_newGene_767	NewGene_767	ST	85	--	--
Note: TF indicates the gene encoding trancription factor. ST indicates the structure gene.

## Sheet: Supplementary Table 9
Supplementary Table 9. The annotation of seven TF genes in cyan module
ID	Symbol	TF family
EVM0040415	GBF4	bZIP
EVM0061419	BZIP23	bZIP
EVM0040043	IDD1	C2H2
EVM0084743	SCL14	GRAS
EVM0083644	WRKY33	WRKY
EVM0079582	WRKY6	WRKY
EVM0066489	WRKY48	WRKY
Note: TF indicates transcription factor.
